# Supplementary material for: Cross-Linking of Polypropylene with Thiophene and Imidazole
Source: Polymers (Basel). 2022 May 28;14(11):2198. doi: 10.3390/polym14112198 (PMC9182647; doi:10.3390/polym14112198)
Supplement: Supplementary file 1 [file polymers-14-02198-s001.zip]

Archive with 1 entries (1 files):
- polymers-1717057-supplementary.pdf
